# Supplementary material for: Proteomic Profile of M. longissimus thoracis from Commercial Lambs Reared in Different Forage Systems
Source: Foods. 2022 May 13;11(10):1419. doi: 10.3390/foods11101419 (PMC9141604; doi:10.3390/foods11101419)
Supplement: Supplementary file 1 [file foods-11-01419-s001.zip]

Archive with 1 entries (1 files):
- foods-1687966-supplementary-done.pdf
